# Supplementary material for: Oryza sativa L. Indica Seed Coat Ameliorated Concanavalin A—Induced Acute Hepatitis in Mice via MDM2/p53 and PKCα/MAPK1 Signaling Pathways
Source: Int J Mol Sci. 2023 Sep 25;24(19):14503. doi: 10.3390/ijms241914503 (PMC10572155; doi:10.3390/ijms241914503)
Supplement: Supplementary file 1 [file ijms-24-14503-s001.zip]

Archive with 1 entries (1 files):
- ijms-2608228-supplementary.pdf
